# Supplementary material for: Hamstring Muscle Stiffness in Athletes with and without Anterior Cruciate Ligament Reconstruction History: A Retrospective Study
Source: J Clin Med. 2024 Jul 26;13(15):4370. doi: 10.3390/jcm13154370 (PMC11313014; doi:10.3390/jcm13154370)
Supplement: Supplementary file 1 [file jcm-13-04370-s001.zip]

Archive with 1 entries (1 files):
- jcm-3071906-supplementary.xlsx
