# Supplementary material for: Hamstring Muscle Stiffness in Athletes with and without Anterior Cruciate Ligament Reconstruction History: A Retrospective Study
Source: J Clin Med. 2024 Jul 26;13(15):4370. doi: 10.3390/jcm13154370 (PMC11313014; doi:10.3390/jcm13154370)
Supplement: Supplementary file 1 [file jcm-13-04370-s001.zip › jcm-3071906-supplementary.xlsx]

## Sheet: Sheet1
GROUP	ST1	ST2	ST3	ST AVERAGE		SM1	SM2	SM3	SM AVERAGE		BF1	BF2	BF3	BF AVERAGE		BRANS	SAKAT AYAK	YAS	BOY	KILO	UYLUK UZUNLUGU	UYLUK CEVRESI	KAC AY AMELIYATTAN SONRA	TEDAVI SURESI		Dominant Leg	Training Day	Training Hour	Patient Code
1	20	17	28	21.6667		30	26.2	33.7	29.9667		31	25	20	25.3333		Soccer	L	20	188	92	48	61	8	2 weeks		R	7	1	35
1	20.1	22.7	26.3	23.0333		18	21	26	21.6667		18.4	21.3	19.7	19.8		Soccer	R	27	170	80	44	53	15	-		L	2	2	34
1	26	20	22	22.6667		15.7	17.1	24	18.9333		30	30.4	30.7	30.3667		Basketball	L	20	180	80	46	57	7	-		R	3	1	33
1	23.7	24.1	20.8	22.8667		34.1	30.9	28.7	31.2333		25.4	27.1	30.3	27.6		Soccer	L	24	171	68	45	54.5	7	4 weeks		R	5	1.5	26
1	19.6	17.3	16.8	17.9		34	30.3	24.7	29.6667		22.7	25.1	25.8	24.5333		Basketball	L	31	174	81	43	56	11	3 weeks		R	3	2	25
1	14.5	12.7	16.4	14.5333		23.2	24.6	20.8	22.8667		38.2	25.4	24.3	29.3		Soccer	R	23	180	89	49.5	58.5	16	8 weeks		R	6	1.5	12
1	10.9	14.7	15.8	13.8		21.4	22.6	23.6	22.5333		21.8	22.5	24.8	23.0333		Soccer	L	30	175	70	48	52.5	24	6 weeks		R	4	3	11
1	22	20.4	27	23.1333		28	26	31	28.3333		38	37.4	30.9	35.4333		Soccer	L	20	179	70			11	4 weeks		R	6	2.5	7
1	26	34	34	31.3333		20	30	35	28.3333		29	28	25	27.3333		Soccer	R	24	176	72			12			R	7	2	5
1	12.6	13.2	15.2	13.6667		15.4	16.3	10.49	14.0633		13.8	20.1	12.7	15.5333		Soccer	L	29	170	76	50	55	15	8 weeks		R	2	2	4
1	39	37	38	38		21	14	12	15.6667		33	23.5	27	27.8333		Soccer	L	25	169	75			32	12 weeks		L	4	2.5	3
1	29.3	27	27.1	27.8		26	26.2	30	27.4		33	30	33	32		Soccer	R	21	184	100	50	58	10	5 weeks		R	2	3	2
1	25.5	18	21	21.5		49.7	13	15	25.9		22.7	22.7	21.8	22.4		Skiing	R	18	179	76			11	2 weeks		R	4	1	1
				#DIV/0!					#DIV/0!					#DIV/0!
2	26.7	29.3	26.4	27.4667		22.9	29	31.1	27.6667		33.2	34.3	30.6	32.7		Soccer	L	20	188	92	48	62	8	2 weeks		R	7	1	35
2	14.5	15	12.9	14.1333		22.4	27	24	24.4667		36.2	30.4	35.3	33.9667		Soccer	R	27	170	80	44	54.5	15			L	2	2	34
2	22.8	30	35	29.2667		39.6	45	35.7	40.1		37.4	32.9	38.1	36.1333		Basketball	L	20	180	80	46	56	7			R	3	2	33
2	20	16	20	18.6667		28.1	29.3	30.7	29.3667		29.4	30.3	28.2	29.3		Soccer	L	24	171	68	45	55	7	4 weeks		R	5	1.5	26
2	28.6	29.3	30.1	29.3333		34.7	36	24	31.5667		21.4	20.3	25.8	22.5		Basketball	L	31	174	81	43	58	11	3 weeks		R	3	2	25
2	20.2	22.1	23.8	22.0333		22.3	15.9	22.8	20.3333		35.1	36.4	39.2	36.9		Soccer	R	23	180	89	49.5	61	16	8 weeks		R	6	1.5	12
2	24.1	25.6	15	21.5667		28.3	25.8	34.1	29.4		21.3	19.8	21.6	20.9		Soccer	L	30	175	70	48	54	24	6 weeks		R	4	3	11
2	32.6	35	38	35.2		27.1	25	29.3	27.1333		17.4	18.1	19	18.1667		Soccer	L	20	179	70			11	4 weeks		R	6	2.5	7
2	28	33.2	25.6	28.9333		30	25	27.4	27.4667		21.9	31	34	28.9667		Soccer	R	24	176	72			12			R	7	2	5
2	14.9	20.9	13.2	16.3333		14.8	11.2	10.8	12.2667		19.4	20.9	15.5	18.6		Soccer	L	29	170	76	50	56	15	8 weeks		R	2	2	4
2	30	22.9	25	25.9667		32	15	30	25.6667		16	23	19.3	19.4333		Soccer	L	25	169	75			32	12 weeks		L	4	2.5	3
2	22	25	27.1	24.7		14	18	14.2	15.4		16.7	16.1	13.5	15.4333		Soccer	R	21	184	100	50	58	10	5 weeks		R	2	3	2
2	47.5	49	18.1	38.2		7.72	9.4	11.8	9.64		11	31	39	27		Skiing	R	18	179	76			11	2 weeks		R	4	1	1
				#DIV/0!										#DIV/0!
3	17.6	16.4	20.7	18.2333		14.2	13.1	14.9	14.0667		14	10.9	12.5	12.4667		Basketball		20	190	69	47	48				L	4	1.5	13
3	20	22.9	27.9	23.6		29.7	28.4	30.6	29.5667		23.9	28.7	30.3	27.6333		Basketball		18	197	100	50	68.5				R	4	2	14
3	24.3	25.3	20.8	23.4667		14.8	16.3	17.9	16.3333		26.3	28.4	25.7	26.8		Basketball		19	195	94	48	59				R	4	2	15
3	22.8	26	27.3	25.3667		20.8	24.7	25.3	23.6		27.6	28.3	29.7	28.5333		Basketball		18	195	95	48	60				L	4	2	16
3	23.1	24.7	22.8	23.5333		24.6	27.1	29.8	27.1667		30.3	29.7	31.6	30.5333		Basketball		18	193	75	48.5	52				R	4	2	17
3	26	22	27	25		28	28.6	26.3	27.6333		34	31.8	24.7	30.1667		Basketball		18	179	68	44	54				R	4	2	18
3	28	26	32	28.6667		22.3	20.8	23.6	22.2333		23.9	25.2	27.4	25.5		Handball		19	175	70	47	58				R	4	2	19
3	20	23	26	23		22.8	20.7	26	23.1667		30.3	32	27.8	30.0333		Basketball		19	187	80	49	60				L	4	2	20
3	20	17.8	18.4	18.7333		16	20	22.1	19.3667		32	35.3	37	34.7667		Basketball		19	185	72	48	54				R	4	2	21
3	27.1	20.4	30.4	25.9667		26	27.3	26.8	26.7		26.7	34	32	30.9		Basketball		19	183	87	46	62				R	4	2	22
3	20.1	21.8	16.9	19.6		27	30.3	31.6	29.6333		24.7	33	36.7	31.4667		Basketball		19	174	62	43	50				R	4	2	23
3	22	21.4	20.8	21.4		15.7	18.1	19.3	17.7		20.8	24.1	23.2	22.7		Tennis		23	180	71	46	54				R	4	5	27
3	19.7	21.3	28.4	23.1333		15.7	17.8	16.1	16.5333		42.1	40.7	43.2	42		Soccer		24	177	67	43	52				L	6	3	28
3	28.3	31.3	32	30.5333		26.2	27.3	28	27.1667		34.2	31.6	39.1	34.9667		Skiing		19	178	69	43	54				R	5	4	29
3	20.7	20.8	23.2	21.5667		16.9	19.7	20.2	18.9333		31	30.3	30.7	30.6667		Biathlon		19	168	62	44	53.5				L	7	4.5	30
3	17.2	18	15.6	16.9333		15.7	17.4	18.2	17.1		20.8	22.4	18.8	20.6667		Biathlon		21	174	58	44	52				R	7	4.5	31
3	17.5	20	28	21.8333		29	36	30	31.6667		29	20	16	21.6667		Soccer		25	186	80						R			6
3	18.7	18.8	15.9	17.8		27.7	28.2	22.6	26.1667		22.6	23.2	24.4	23.4		Skiing		20	167	75						R	5	4	8
3	15	18.1	22.3	18.4667		22	20.8	18.3	20.3667		26.2	28	24.3	26.1667		Skiing		18	178	83						R	6	4	9
3	19.9	21.9	22.3	21.3667		25	27.4	35.1	29.1667		30	28.2	33.9	30.7		Skiing		19	182	84						R	6	4	10
3	19.1	16.8	15.3	17.0667		27.8	32.1	33.6	31.1667		28.5	27.6	18.9	25		Basketball		20	190	69	47	48				L	4	1.5	13
3	29.4	27.8	19.3	25.5		22.7	18.6	16.8	19.3667		23	16	19.8	19.6		Basketball		18	197	100	50	69.5				R	4	2	14
3	16.2	13.8	14.7	14.9		15.6	15.3	14.2	15.0333		30.1	28.3	32.2	30.2		Basketball		19	195	94	48	58				R	4	2	15
3	28	26.3	25.9	26.7333		20.8	24.7	25.3	23.6		27.6	28.3	29.7	28.5333		Basketball		18	195	95	48	60				L	4	2	16
3	20.4	18.7	16.9	18.6667		25	23.6	27.3	25.3		20.2	22.1	23.4	21.9		Basketball		18	193	75	48.5	52				R	4	2	17
3	25.4	28.2	21.9	25.1667		32	35.3	30	32.4333		24	26	24.7	24.9		Basketball		18	179	68	44	54				R	4	2	18
3	29	28.1	32.6	29.9		18	21.7	25	21.5667		24	22.7	21.3	22.6667		Handball		19	175	70	47	57				R	4	2	19
3	20	18.3	20.4	19.5667		23	20.2	17.8	20.3333		37	36	34.3	35.7667		Basketball		19	187	80	49	60				L	4	2	20
3	16	15.8	18.3	16.7		33	29	30	30.6667		35	27.9	33.2	32.0333		Basketball		19	185	72	48	54				R	4	2	21
3	25	20.9	30.4	25.4333		25.4	22.8	28.4	25.5333		18.9	22.1	24.2	21.7333		Basketball		19	183	87	46	62.5				R	4	2	22
3	21.1	24.7	25.5	23.7667		26.8	25.3	24..7			28	29	34	30.3333		Basketball		19	174	62	43	50				R	4	2	23
3	19.2	18.7	20.3	19.4		15.6	17.3	18.9			24.1	23.7	24.2	24		Tennis		23	180	71	46	52				R	4	5	27
3	14.7	16.3	20.1	17.0333		18	17	14.8			34	31.7	33	32.9		Soccer		24	177	67	43	52				L	6	3	28
3	34.3	28.7	39.3	34.1		23.7	20.8	20.1			32	33	20.8	28.6		Skiing		19	178	69	43	54				R	5	4	29
3	33	25.9	31	29.9667		17.7	18.3	20.7			27.1	26.2	25.3	26.2		Biathlon		19	168	62	44	53.5				L	7	4.5	30
3	21.4	20.7	20.2	20.7667		11.8	12.4	13.7			20.9	23.1	25.2	23.0667		Biathlon		21	174	58	44	52				R	7	4.5	31
3	26	25.4	24	25.1333		28	26.1	25			17.1	20	21	19.3667		Soccer		25	186	80						R	6	2	6
3	24.1	24.9	21.5	23.5		30.4	31.2	34			27	30	37	31.3333		Skiing		20	167	75						R	5	4	8
3	17.3	19.1	16.1	17.5		15.3	13.8	13.3			33	34	29	32		Skiing		18	178	83						R	6	4	9
3	20.3	21.8	26.2	22.7667		15.4	16.2	24.2			31.2	33	37	33.7333		Skiing		19	182	84						R	6	4	10
